# Supplementary material for: Identification of Language-Induced Mental Load from Eye Behaviors in Virtual Reality
Source: Sensors (Basel). 2023 Jul 25;23(15):6667. doi: 10.3390/s23156667 (PMC10422404; doi:10.3390/s23156667)
Supplement: Supplementary file 1 [file sensors-23-06667-s001.zip]

Archive with 1 entries (1 files):
- sensors-2425717-supplementary.pdf
